# Supplementary material for: Continuous and Non-Invasive Lactate Monitoring Techniques in Critical Care Patients
Source: Biosensors (Basel). 2024 Mar 18;14(3):148. doi: 10.3390/bios14030148 (PMC10968200; doi:10.3390/bios14030148)
Supplement: Supplementary file 1 [file biosensors-14-00148-s001.zip]

Archive with 1 entries (1 files):
- biosensors-2886961-supplementary.pdf
